# Supplementary material for: CompareM2 is a genomes-to-report pipeline for comparing microbial genomes
Source: Bioinformatics. 2025 Sep 15;41(9):btaf517. doi: 10.1093/bioinformatics/btaf517 (PMC12466929; doi:10.1093/bioinformatics/btaf517)
Supplement: btaf517_Supplementary_Data [file btaf517_supplementary_data.zip]

Archive with 1 entries (1 files):
- Kobel et al_supplementary information_cmk.docx
